# Supplementary material for: PGRMC1 Ablation Protects from Energy-Starved Heart Failure by Promoting Fatty Acid/Pyruvate Oxidation
Source: Cells. 2023 Feb 27;12(5):752. doi: 10.3390/cells12050752 (PMC10000468; doi:10.3390/cells12050752)
Supplement: Supplementary file 1 [file cells-12-00752-s001.zip]

Archive with 1 entries (1 files):
- cells-2207057-supplementary.pdf
